# Supplementary material for: Gut Microbiota Affects Age-Related Plasma Metabolites
Source: Microorganisms. 2026 Mar 8;14(3):602. doi: 10.3390/microorganisms14030602 (PMC13028618; doi:10.3390/microorganisms14030602)
Supplement: Supplementary file 1 [file microorganisms-14-00602-s001.zip]

Archive with 1 entries (1 files):
- microorganisms-4136314-supplementary.xlsx
