# Supplementary material for: Gut Microbiota Affects Age-Related Plasma Metabolites
Source: Microorganisms. 2026 Mar 8;14(3):602. doi: 10.3390/microorganisms14030602 (PMC13028618; doi:10.3390/microorganisms14030602)
Supplement: Supplementary file 1 [file microorganisms-14-00602-s001.zip › microorganisms-4136314-supplementary.xlsx]

## Sheet: TableS1
Table S1. Study populations and quantitative information .
	Total	Male	Female
Participant: n (%)	704	0.45	0.55
Age: [min-max] mean(±sd)	[27-98] 72.05(11.89)	[27-98] 71.35(11.64)	[30-93] 72.91(12.15)
Bmi: [min-max] mean(±sd)	[17.13-52.45] 27.54(4.98)	[17.13-52.45] 27.22(5.33)	[18.75-44.82] 27.94(4.47)
Race: n (%)
White	474 (67%)	232 (33%)	242 (34%)
Black	188 (27%)	67 (10%)	121 (17%)
Other	42 (6%)	16 (2%)	26 (4%)

## Sheet: TableS2
Table S2. Age associated microbiome Phylum feature (A) and Genus feature (B) adjusted for Sex, Race. Estimate (Beta) and significant (p-value) are provided.
(A) Phylum feature	Beta	LCI	UCI	p-raw	p-adjusted
Euryarchaeota	0.0205722	0.0129526	0.0281919	1.54709e-07	6.18835e-07
Firmicutes	-0.00310347	-0.00540412	-0.000802834	0.00826744	0.00922792
Proteobacteria	0.00936767	0.00511104	0.0136243	1.7799e-05	3.5598e-05
Verrucomicrobia	0.0168409	0.00417604	0.0295057	0.00922792	0.00922792
(B) Genus feature	Phylem level	Beta	LCI	UCI	p-raw	p-adjusted
Methanobrevibacter	Euryarchaeota	0.038712	0.0252269	0.052197	2.52138e-08	8.06841e-07
Ruthenibacterium	Firmicutes	0.011402	0.006644	0.01616	3.06109e-06	4.89774e-05
Oscillibacter	Firmicutes	0.00703697	0.00380733	0.0102666	2.14933e-05	0.000229262
Klebsiella	Proteobacteria	0.0198829	0.0100148	0.0297509	8.4015e-05	0.00067212
Escherichia	Proteobacteria	0.019754	0.00865732	0.0308507	0.000503745	0.00322397
Faecalibacterium	Firmicutes	-0.0100843	-0.0159088	-0.00425974	0.000714055	0.00380829
Longibaculum	Firmicutes	-0.00849538	-0.0141422	-0.00284861	0.0032441	0.0148301
Akkermansia	Verrucomicrobia	0.0179317	0.00453207	0.0313313	0.00879217	0.0351687
Blautia	Firmicutes	-0.00574578	-0.010519	-0.000972579	0.0183801	0.0616663
Roseburia	Firmicutes	-0.00502611	-0.00923302	-0.000819203	0.0192707	0.0616663
Alistipes	Bacteroidetes	0.00992926	0.00140427	0.0184543	0.0225071	0.0617064
Anaerobutyricum	Firmicutes	-0.00537188	-0.0100056	-0.000738158	0.0231399	0.0617064
Adlercreutzia	Actinobacteria	0.00553477	-0.00341018	0.0144797	0.224834	0.457258
Bacteroides	Bacteroidetes	0.00453823	-0.00266716	0.0117436	0.216651	0.457258
Eubacterium	Firmicutes	0.00206602	-0.00130037	0.00543241	0.228629	0.457258
Phocaeicola_vulgatus	Bacteroidetes	-0.00695206	-0.0177263	0.00382223	0.20563	0.457258
Flavonifractor	Firmicutes	0.00229107	-0.00156442	0.00614657	0.243729	0.458783
Erysipelatoclostridium	Firmicutes	0.00308959	-0.00309438	0.00927357	0.326971	0.581282
Eggerthella	Actinobacteria	0.00357354	-0.00398119	0.0111283	0.353359	0.595131
Bifidobacterium	Actinobacteria	-0.00453476	-0.0154403	0.00637077	0.414544	0.631686
Clostridioides	Firmicutes	0.00134111	-0.00179745	0.00447967	0.401785	0.631686
Massilistercora_timonensis	Firmicutes	0.0014844	-0.00269918	0.00566798	0.486266	0.686262
Parabacteroides	Bacteroidetes	0.00289063	-0.00538844	0.0111697	0.493251	0.686262
Clostridium	Firmicutes	0.000964183	-0.00215027	0.00407863	0.543501	0.724668
Enterocloster	Firmicutes	0.00123144	-0.00322347	0.00568634	0.587497	0.751996
Collinsella	Actinobacteria	-0.0010674	-0.0125016	0.0103668	0.854629	0.943039
Mediterraneibacter	Firmicutes	-0.000732119	-0.00767732	0.00621309	0.836097	0.943039
Ruminococcus	Firmicutes	-0.000825976	-0.00772917	0.00607722	0.81434	0.943039
Streptococcus	Firmicutes	0.000807058	-0.00678742	0.00840154	0.834786	0.943039
Lachnoclostridium	Firmicutes	0.000229276	-0.00366794	0.0041265	0.908077	0.968616
Anaerostipes	Firmicutes	-3.66013e-05	-0.00597739	0.00590418	0.990352	0.990352
Phocaeicola_dorei	Bacteroidetes	-0.000107842	-0.00933438	0.0091187	0.981698	0.990352

## Sheet: TableS3
Table S3. Microbiome feature (Phylum feature (A) and Genus feature (B)) and associated mediation metabolite. For each mediated metabolite, metabolite class, ACME Estimate (Beta) and ACME (P-Value) are provided.
(A) Phylum feature	Mediated metabolite	Metabolite (full name)	Metabolite class	ACME (Beta)	ACME(P-value)	Mediation (%)		(B) Genus feature	Phylum level	Mediated metabolite	Metabolite (full name)	Metabolite class	ACME (Beta)	ACME(P-value)	Mediation (%)
Firmicutes	TG(16:1_34:3)	Triacylglyceride (16:1_34:3)	Triglycerides	0.008	-0.000917135	-363.698		Akkermansia	Verrucomicrobia	Cer(d18:2/18:0)	Ceramide (d18:2/18:0)	Ceramides	0.044	-0.000677031	-23.1058
Euryarchaeota	GUDCA	Glycoursodeoxycholic acid	Bile Acids	0.016	-0.00185747	-356.325		Escherichia	Proteobacteria	PC ae C40:2	Phosphatidyl-choline ae C40:2	Phosphatidyl-cholines	0.04	-0.000810871	-40.7277
Firmicutes	GUDCA	Glycoursodeoxycholic acid	Bile Acids	0	-0.00167896	-322.081		Escherichia	Proteobacteria	Cer(d18:2/20:0)	Ceramide (d18:2/20:0)	Ceramides	0.024	-0.000971179	-23.1971
Euryarchaeota	TG(20:1_32:3)	Triacylglyceride (20:1_32:3)	Triglycerides	0.048	-0.00111522	-290.776		Escherichia	Proteobacteria	SM (OH) C22:2	Hydroxysphingomyelin C22:2	Sphingomyelins	0	-0.00114291	-56.942
Euryarchaeota	Cer(d18:1/20:0)	Ceramide (d18:1/20:0)	Ceramides	0.028	-0.00157556	-264.741		Escherichia	Proteobacteria	TMCA	Tauro-muricholic acids	Bile Acids	0.004	-0.00120971	-92.244
Firmicutes	TG(20:1_32:3)	Triacylglyceride (20:1_32:3)	Triglycerides	0	-0.000801308	-208.93		Escherichia	Proteobacteria	Ala	Alanine	Amino Acids	0	0.0016373	27.3571
Euryarchaeota	Cer(d16:1/24:0)	Ceramide (d16:1/24:0)	Ceramides	0.016	-0.00145755	-173.991		Escherichia	Proteobacteria	CDCA	Chenodeoxycholic acid	Bile Acids	0	0.00170318	25.4313
Firmicutes	TG(17:1_34:3)	Triacylglyceride (17:1_34:3)	Triglycerides	0	-0.00111426	-144.632		Escherichia	Proteobacteria	Hypoxanthine	Hypoxanthine	Nucleobases and Related	0.036	0.000776042	-47.1534
Verrucomicrobia	GUDCA	Glycoursodeoxycholic acid	Bile Acids	0.044	-0.00072002	-138.124		Escherichia	Proteobacteria	GUDCA	Glycoursodeoxycholic acid	Bile Acids	0	0.0015122	290.09
Firmicutes	Cer(d18:1/20:0)	Ceramide (d18:1/20:0)	Ceramides	0.032	-0.000676695	-113.705		Escherichia	Proteobacteria	Lac	Lactic acid	Carboxylic Acids	0.028	0.00102648	-69.3537
Proteobacteria	TMCA	Tauro-muricholic acids	Bile Acids	0.004	-0.000788068	-60.0928		Escherichia	Proteobacteria	DG(16:1_18:2)	Diacylglyceride (16:1_18:2)	Diglycerides	0.04	0.000827463	-37.3136
Proteobacteria	C5	Valerylcarnitine	Acylcarnitines	0.04	0.00101682	-59.005		Escherichia	Proteobacteria	Met	Methionine	Amino Acids	0.044	0.000790739	132.798
Firmicutes	TG(16:1_36:5)	Triacylglyceride (16:1_36:5)	Triglycerides	0.04	-0.000711628	-40.0954		Faecalibacterium	Firmicutes	Hex2Cer(d18:1/16:0)	Dihexosylceramide (d18:1/16:0)	Dihexosylceramides	0.02	-0.000910232	-33.7559
Proteobacteria	Cer(d18:2/18:0)	Ceramide (d18:2/18:0)	Ceramides	0.02	-0.00115059	-39.2676		Faecalibacterium	Firmicutes	C5	Valerylcarnitine	Acylcarnitines	0.044	0.000767428	-44.5331
Firmicutes	TG(16:1_36:3)	Triacylglyceride (16:1_36:3)	Triglycerides	0.012	-0.000773358	-37.2759		Faecalibacterium	Firmicutes	PC ae C40:3	Phosphatidyl-choline ae C40:3	Phosphatidyl-cholines	0.004	-0.00117874	-35.4363
Proteobacteria	Cer(d18:2/20:0)	Ceramide (d18:2/20:0)	Ceramides	0	-0.0012926	-30.8743		Faecalibacterium	Firmicutes	SM C24:1	Sphingomyelin C24:1	Sphingomyelins	0.004	-0.00111544	-50.4725
Proteobacteria	SM C18:1	Sphingomyelin C18:1	Sphingomyelins	0.016	-0.00116534	-28.3902		Faecalibacterium	Firmicutes	PC ae C40:2	Phosphatidyl-choline ae C40:2	Phosphatidyl-cholines	0	-0.00109933	-55.2164
Euryarchaeota	3-IPA	Indolepropionic acid	Indoles and Derivatives	0.004	0.000832541	-27.293		Faecalibacterium	Firmicutes	PC ae C34:3	Phosphatidyl-choline ae C34:3	Phosphatidyl-cholines	0.008	-0.00114576	26.0228
Firmicutes	TG(17:1_36:4)	Triacylglyceride (17:1_36:4)	Triglycerides	0.028	-0.000815205	-25.7793		Faecalibacterium	Firmicutes	PC aa C36:0	Phosphatidyl-choline aa C36:0	Phosphatidyl-cholines	0	-0.00119521	-73.8804
Proteobacteria	3-IAA	Indoleacetic acid	Indoles and Derivatives	0.032	0.000833015	-25.173		Faecalibacterium	Firmicutes	PC ae C40:5	Phosphatidyl-choline ae C40:5	Phosphatidyl-cholines	0.036	-0.000994351	-104.021
Proteobacteria	H1	Hexose	Carbohydrates and Related	0.028	0.00136692	-23.9582		Faecalibacterium	Firmicutes	SM C26:1	Sphingomyelin C26:1	Sphingomyelins	0.044	-0.000930545	-28.214
Euryarchaeota	Ser	Serine	Amino Acids	0.008	0.00164145	-23.3692		Faecalibacterium	Firmicutes	SM (OH) C22:2	Hydroxysphingomyelin C22:2	Sphingomyelins	0.008	-0.000898005	-44.7406
Verrucomicrobia	Cer(d18:2/18:0)	Ceramide (d18:2/18:0)	Ceramides	0.028	-0.000650319	-22.1942		Faecalibacterium	Firmicutes	PC ae C38:5	Phosphatidyl-choline ae C38:5	Phosphatidyl-cholines	0	-0.00137853	-217.391
Firmicutes	TG(18:1_34:2)	Triacylglyceride (18:1_34:2)	Triglycerides	0.02	-0.000867231	20.0918		Faecalibacterium	Firmicutes	PC aa C40:2	Phosphatidyl-choline aa C40:2	Phosphatidyl-cholines	0.008	-0.001262	-131.543
Firmicutes	TG(16:0_34:3)	Triacylglyceride (16:0_34:3)	Triglycerides	0.004	-0.00113165	20.2639		Faecalibacterium	Firmicutes	PC ae C38:2	Phosphatidyl-choline ae C38:2	Phosphatidyl-cholines	0.048	-0.000992225	-135.882
Firmicutes	TG(18:1_32:2)	Triacylglyceride (18:1_32:2)	Triglycerides	0.012	-0.00100266	20.2722		Faecalibacterium	Firmicutes	PC ae C36:3	Phosphatidyl-choline ae C36:3	Phosphatidyl-cholines	0	-0.00143235	128.686
Firmicutes	TG(18:0_34:3)	Triacylglyceride (18:0_34:3)	Triglycerides	0	-0.00111324	20.5586		Faecalibacterium	Firmicutes	PC ae C36:2	Phosphatidyl-choline ae C36:2	Phosphatidyl-cholines	0.028	-0.000909324	-26.6102
Euryarchaeota	TG(18:2_33:0)	Triacylglyceride (18:2_33:0)	Triglycerides	0.024	-0.00137112	20.5734		Faecalibacterium	Firmicutes	PC ae C38:0	Phosphatidyl-choline ae C38:0	Phosphatidyl-cholines	0.032	-0.000834799	-26.2748
Euryarchaeota	TG(20:2_32:0)	Triacylglyceride (20:2_32:0)	Triglycerides	0.008	-0.00162344	20.6786		Faecalibacterium	Firmicutes	PC aa C42:6	Phosphatidyl-choline aa C42:6	Phosphatidyl-cholines	0.028	-0.000922698	25.987
Firmicutes	TG(14:0_36:4)	Triacylglyceride (14:0_36:4)	Triglycerides	0.016	-0.000722348	20.8601		Faecalibacterium	Firmicutes	PC ae C34:2	Phosphatidyl-choline ae C34:2	Phosphatidyl-cholines	0.012	-0.00112882	139.808
Euryarchaeota	TG(20:1_32:1)	Triacylglyceride (20:1_32:1)	Triglycerides	0.044	-0.00128397	21.1172		Faecalibacterium	Firmicutes	PC ae C42:1	Phosphatidyl-choline ae C42:1	Phosphatidyl-cholines	0.012	-0.00109262	32.7389
Euryarchaeota	TG(16:0_38:3)	Triacylglyceride (16:0_38:3)	Triglycerides	0.012	-0.00157421	21.4451		Faecalibacterium	Firmicutes	PC aa C42:4	Phosphatidyl-choline aa C42:4	Phosphatidyl-cholines	0.024	-0.00105907	33.6011
Firmicutes	TG(16:1_36:1)	Triacylglyceride (16:1_36:1)	Triglycerides	0.012	-0.00101926	21.8662		Faecalibacterium	Firmicutes	Sarcosine	Sarcosine	Amino Acid Related	0.004	-0.000908291	-117.465
Firmicutes	TG(20:1_34:2)	Triacylglyceride (20:1_34:2)	Triglycerides	0.016	-0.000840354	22.125		Faecalibacterium	Firmicutes	PC ae C42:3	Phosphatidyl-choline ae C42:3	Phosphatidyl-cholines	0	-0.00129648	-79.5192
Euryarchaeota	TG(17:1_34:1)	Triacylglyceride (17:1_34:1)	Triglycerides	0.024	-0.00149885	22.1527		Faecalibacterium	Firmicutes	3-IPA	Indolepropionic acid	Indoles and Derivatives	0	-0.00104468	34.2474
Euryarchaeota	DG(16:0_18:1)	Diacylglyceride (16:0_18:1)	Diglycerides	0.004	-0.00172638	22.162		Faecalibacterium	Firmicutes	GUDCA	Glycoursodeoxycholic acid	Bile Acids	0.004	0.00199855	383.389
Firmicutes	TG(16:1_33:1)	Triacylglyceride (16:1_33:1)	Triglycerides	0.02	-0.000811497	22.2615		Faecalibacterium	Firmicutes	PC ae C44:4	Phosphatidyl-choline ae C44:4	Phosphatidyl-cholines	0.048	-0.000849933	-34.5698
Euryarchaeota	H1	Hexose	Carbohydrates and Related	0.044	-0.00127105	22.2779		Faecalibacterium	Firmicutes	PC ae C42:2	Phosphatidyl-choline ae C42:2	Phosphatidyl-cholines	0.004	-0.00126058	-167.182
Firmicutes	TG(16:1_32:2)	Triacylglyceride (16:1_32:2)	Triglycerides	0.012	-0.000960604	22.3609		Faecalibacterium	Firmicutes	SM C26:0	Sphingomyelin C26:0	Sphingomyelins	0	-0.00135628	26.9223
Firmicutes	PC aa C38:4	Phosphatidyl-choline aa C38:4	Phosphatidyl-cholines	0.04	-0.000539466	22.5545		Faecalibacterium	Firmicutes	3-IAA	Indoleacetic acid	Indoles and Derivatives	0	0.00144212	-43.5795
Firmicutes	TG(20:2_32:1)	Triacylglyceride (20:2_32:1)	Triglycerides	0.004	-0.000970979	23.4807		Faecalibacterium	Firmicutes	PC ae C42:5	Phosphatidyl-choline ae C42:5	Phosphatidyl-cholines	0	-0.0011205	-25.225
Euryarchaeota	TG(18:0_34:3)	Triacylglyceride (18:0_34:3)	Triglycerides	0.024	-0.00132482	24.4658		Faecalibacterium	Firmicutes	PC aa C38:0	Phosphatidyl-choline aa C38:0	Phosphatidyl-cholines	0	-0.00170441	-21.6493
Proteobacteria	CA	Cholic Acid	Bile Acids	0.012	0.00183039	24.4736		Faecalibacterium	Firmicutes	PC aa C40:3	Phosphatidyl-choline aa C40:3	Phosphatidyl-cholines	0.012	-0.00122479	-21.9237
Euryarchaeota	TG(22:4_34:2)	Triacylglyceride (22:4_34:2)	Triglycerides	0.012	-0.00154863	24.5145		Klebsiella	Proteobacteria	TG(18:2_32:2)	Triacylglyceride (18:2_32:2)	Triglycerides	0.024	0.00103542	-53.0219
Firmicutes	SM C26:1	Sphingomyelin C26:1	Sphingomyelins	0.008	0.000820059	24.8641		Klebsiella	Proteobacteria	TG(18:2_30:1)	Triacylglyceride (18:2_30:1)	Triglycerides	0.016	0.00124224	-22.9102
Euryarchaeota	TG(20:2_34:1)	Triacylglyceride (20:2_34:1)	Triglycerides	0.024	-0.00136803	26.0475		Klebsiella	Proteobacteria	TG(14:0_34:3)	Triacylglyceride (14:0_34:3)	Triglycerides	0.012	0.00122588	-20.6504
Firmicutes	TG(18:3_34:2)	Triacylglyceride (18:3_34:2)	Triglycerides	0.016	-0.000763562	26.3573		Klebsiella	Proteobacteria	H1	Hexose	Carbohydrates and Related	0.048	0.00120682	-21.1521
Firmicutes	TG(20:1_32:2)	Triacylglyceride (20:1_32:2)	Triglycerides	0.008	-0.0010246	26.4734		Klebsiella	Proteobacteria	Cer(d18:2/18:0)	Ceramide (d18:2/18:0)	Ceramides	0	-0.00121229	-41.3733
Firmicutes	TG(17:1_34:2)	Triacylglyceride (17:1_34:2)	Triglycerides	0.004	-0.00105412	26.5285		Klebsiella	Proteobacteria	HexCer(d16:1/22:0)	Hexosylceramide (d16:1/22:0)	Hexosylceramides	0.048	-0.000770865	-194.535
Firmicutes	TG(18:1_35:3)	Triacylglyceride (18:1_35:3)	Triglycerides	0.016	-0.000847592	26.8729		Klebsiella	Proteobacteria	CDCA	Chenodeoxycholic acid	Bile Acids	0	0.0023153	34.5713
Firmicutes	TG(18:2_35:1)	Triacylglyceride (18:2_35:1)	Triglycerides	0.008	-0.000978037	27.617		Klebsiella	Proteobacteria	SM C18:1	Sphingomyelin C18:1	Sphingomyelins	0.012	-0.00105933	-25.8075
Euryarchaeota	DG(16:0_18:2)	Diacylglyceride (16:0_18:2)	Diglycerides	0.012	-0.00156621	27.7537		Klebsiella	Proteobacteria	TG(18:1_32:3)	Triacylglyceride (18:1_32:3)	Triglycerides	0.004	0.00138758	-22.542
Proteobacteria	Asn	Asparagine	Amino Acids	0.008	0.00131875	27.9038		Klebsiella	Proteobacteria	TG(18:1_30:2)	Triacylglyceride (18:1_30:2)	Triglycerides	0.004	0.00110467	-25.6468
Firmicutes	TG(16:1_38:4)	Triacylglyceride (16:1_38:4)	Triglycerides	0	-0.000890544	28.5073		Klebsiella	Proteobacteria	TG(14:0_36:4)	Triacylglyceride (14:0_36:4)	Triglycerides	0.008	0.00126673	-36.581
Firmicutes	TG(16:0_36:4)	Triacylglyceride (16:0_36:4)	Triglycerides	0.02	-0.000679273	29.5352		Klebsiella	Proteobacteria	C3	Propionylcarnitine	Acylcarnitines	0.032	0.00103833	21.2391
Euryarchaeota	alpha-AAA	alpha-Aminoadipic acid	Amino Acid Related	0.008	-0.00134796	29.5827		Klebsiella	Proteobacteria	SM C18:0	Sphingomyelin C18:0	Sphingomyelins	0.032	-0.000996625	62.7082
Firmicutes	TG(16:1_38:3)	Triacylglyceride (16:1_38:3)	Triglycerides	0.004	-0.000812141	29.6511		Klebsiella	Proteobacteria	TG(14:0_36:3)	Triacylglyceride (14:0_36:3)	Triglycerides	0.004	0.00134267	-23.3276
Proteobacteria	Ala	Alanine	Amino Acids	0.004	0.001778	29.708		Klebsiella	Proteobacteria	SM C26:0	Sphingomyelin C26:0	Sphingomyelins	0.016	-0.00108917	21.6201
Euryarchaeota	GLCAS	Glycolithocholic acid sulfate	Bile Acids	0.004	0.0018567	29.7404		Klebsiella	Proteobacteria	Cer(d16:1/20:0)	Ceramide (d16:1/20:0)	Ceramides	0.008	-0.000923564	145.209
Firmicutes	TG(16:1_34:2)	Triacylglyceride (16:1_34:2)	Triglycerides	0.008	-0.00103139	30.2008		Klebsiella	Proteobacteria	3-IAA	Indoleacetic acid	Indoles and Derivatives	0.04	0.000946378	-28.5987
Firmicutes	TG(18:2_33:1)	Triacylglyceride (18:2_33:1)	Triglycerides	0.004	-0.00102012	30.3056		Klebsiella	Proteobacteria	DG(16:1_18:2)	Diacylglyceride (16:1_18:2)	Diglycerides	0.048	0.000863387	-38.9335
Firmicutes	TG(17:0_34:3)	Triacylglyceride (17:0_34:3)	Triglycerides	0.008	-0.0012697	30.5348		Klebsiella	Proteobacteria	TG(18:1_32:2)	Triacylglyceride (18:1_32:2)	Triglycerides	0.016	0.00124943	-25.2614
Euryarchaeota	TG(17:1_34:2)	Triacylglyceride (17:1_34:2)	Triglycerides	0.048	-0.0012139	30.5496		Klebsiella	Proteobacteria	DCA	Deoxycholic acid	Bile Acids	0	0.00205038	31.3368
Proteobacteria	C3	Propionylcarnitine	Acylcarnitines	0.008	0.0015001	30.6847		Klebsiella	Proteobacteria	CA	Cholic Acid	Bile Acids	0.004	0.00177346	23.7124
Proteobacteria	Lys	Lysine	Amino Acids	0.004	0.00127155	30.8729		Longibaculum	Firmicutes	C5	Valerylcarnitine	Acylcarnitines	0.024	0.000787764	-45.7131
Firmicutes	CE(20:5)	Cholesteryl ester 20:5	Cholesteryl Esters	0	0.000711687	30.8873		Longibaculum	Firmicutes	TG(18:1_34:3)	Triacylglyceride (18:1_34:3)	Triglycerides	0.048	-0.000649878	56.7433
Euryarchaeota	TG(20:2_32:1)	Triacylglyceride (20:2_32:1)	Triglycerides	0.044	-0.00130451	31.5465		Longibaculum	Firmicutes	TG(16:1_36:3)	Triacylglyceride (16:1_36:3)	Triglycerides	0.028	-0.000743549	-35.8392
Firmicutes	SM C24:1	Sphingomyelin C24:1	Sphingomyelins	0.016	0.000698319	31.5983		Longibaculum	Firmicutes	TG(17:1_34:3)	Triacylglyceride (17:1_34:3)	Triglycerides	0.044	-0.000711332	-92.3316
Proteobacteria	DCA	Deoxycholic acid	Bile Acids	0	0.00209768	32.0596		Longibaculum	Firmicutes	C3	Propionylcarnitine	Acylcarnitines	0	0.00107464	21.9819
Euryarchaeota	DG(18:1_18:2)	Diacylglyceride (18:1_18:2)	Diglycerides	0.044	-0.00135114	32.525		Longibaculum	Firmicutes	GUDCA	Glycoursodeoxycholic acid	Bile Acids	0	0.00113557	217.841
Firmicutes	DG(16:1_18:2)	Diacylglyceride (16:1_18:2)	Diglycerides	0.012	-0.000759521	34.2498		Longibaculum	Firmicutes	TG(20:3_36:5)	Triacylglyceride (20:3_36:5)	Triglycerides	0.036	-0.00076407	-297.785
Euryarchaeota	TG(18:2_33:1)	Triacylglyceride (18:2_33:1)	Triglycerides	0.04	-0.00115452	34.2983		Longibaculum	Firmicutes	TG(16:1_34:3)	Triacylglyceride (16:1_34:3)	Triglycerides	0.028	-0.000889952	-352.918
Firmicutes	PC aa C36:0	Phosphatidyl-choline aa C36:0	Phosphatidyl-cholines	0.032	0.000582859	36.0288		Longibaculum	Firmicutes	3-IAA	Indoleacetic acid	Indoles and Derivatives	0.012	0.000975701	-29.4848
Firmicutes	TG(17:0_36:3)	Triacylglyceride (17:0_36:3)	Triglycerides	0.016	-0.000983025	38.8739		Longibaculum	Firmicutes	TG(16:1_36:2)	Triacylglyceride (16:1_36:2)	Triglycerides	0.04	-0.000671327	90.4648
Firmicutes	TG(17:2_34:2)	Triacylglyceride (17:2_34:2)	Triglycerides	0.016	-0.00071418	39.0319		Longibaculum	Firmicutes	TG(16:1_38:4)	Triacylglyceride (16:1_38:4)	Triglycerides	0.028	-0.000774005	24.7767
Euryarchaeota	TG(20:1_34:2)	Triacylglyceride (20:1_34:2)	Triglycerides	0.012	-0.00151224	39.8146		Longibaculum	Firmicutes	TG(16:1_36:5)	Triacylglyceride (16:1_36:5)	Triglycerides	0.012	-0.000866954	-48.8469
Proteobacteria	CDCA	Chenodeoxycholic acid	Bile Acids	0	0.00268532	40.0963		Methanobrevibacter	Euryarchaeota	CE(14:0)	Cholesteryl ester 14:0	Cholesteryl Esters	0.004	-0.00170199	150.433
Firmicutes	TG(20:0_32:4)	Triacylglyceride (20:0_32:4)	Triglycerides	0.012	-0.000748274	40.862		Methanobrevibacter	Euryarchaeota	H1	Hexose	Carbohydrates and Related	0.016	-0.00139578	24.4641
Firmicutes	TG(18:2_32:2)	Triacylglyceride (18:2_32:2)	Triglycerides	0.008	-0.000800516	40.993		Methanobrevibacter	Euryarchaeota	Cer(d18:2/18:0)	Ceramide (d18:2/18:0)	Ceramides	0.02	-0.00168359	-57.4579
Firmicutes	TG(20:2_34:2)	Triacylglyceride (20:2_34:2)	Triglycerides	0.012	-0.000842869	44.0153		Methanobrevibacter	Euryarchaeota	Hex3Cer(d18:1/26:1)	Trihexosylceramide (d18:1/26:1)	Trihexosylceramides	0.044	-0.00148575	-31.3545
Firmicutes	TG(18:2_35:2)	Triacylglyceride (18:2_35:2)	Triglycerides	0.016	-0.000754664	46.2848		Methanobrevibacter	Euryarchaeota	TG(22:4_34:2)	Triacylglyceride (22:4_34:2)	Triglycerides	0.032	-0.00141559	22.4086
Firmicutes	Hypoxanthine	Hypoxanthine	Nucleobases and Related	0.036	-0.000777231	47.2257		Methanobrevibacter	Euryarchaeota	GLCAS	Glycolithocholic acid sulfate	Bile Acids	0.004	0.00191141	30.6167
Firmicutes	TG(17:0_36:4)	Triacylglyceride (17:0_36:4)	Triglycerides	0.04	-0.000652117	51.9369		Methanobrevibacter	Euryarchaeota	TCDCA	Taurochenodeoxycholic acid	Bile Acids	0.004	-0.00148191	-21.7027
Firmicutes	TG(18:1_34:4)	Triacylglyceride (18:1_34:4)	Triglycerides	0.032	-0.000746561	60.1907		Methanobrevibacter	Euryarchaeota	PC aa C38:3	Phosphatidyl-choline aa C38:3	Phosphatidyl-cholines	0.028	-0.0013687	21.6745
Firmicutes	TG(22:4_32:2)	Triacylglyceride (22:4_32:2)	Triglycerides	0.02	-0.000857091	64.7447		Methanobrevibacter	Euryarchaeota	CE(17:1)	Cholesteryl ester 17:1	Cholesteryl Esters	0.012	-0.00161566	52.5889
Firmicutes	TG(18:1_34:3)	Triacylglyceride (18:1_34:3)	Triglycerides	0.016	-0.000877423	76.6111		Methanobrevibacter	Euryarchaeota	Ser	Serine	Amino Acids	0	0.00207501	-29.5418
Euryarchaeota	PC aa C40:5	Phosphatidyl-choline aa C40:5	Phosphatidyl-cholines	0.036	-0.00124075	78.0743		Methanobrevibacter	Euryarchaeota	alpha-AAA	alpha-Aminoadipic acid	Amino Acid Related	0.032	-0.00132998	29.1881
Firmicutes	TG(20:2_34:3)	Triacylglyceride (20:2_34:3)	Triglycerides	0.008	-0.000834039	97.6301		Methanobrevibacter	Euryarchaeota	3-IPA	Indolepropionic acid	Indoles and Derivatives	0	0.00143368	-47
Firmicutes	TG(16:1_36:2)	Triacylglyceride (16:1_36:2)	Triglycerides	0.004	-0.000834612	112.468		Methanobrevibacter	Euryarchaeota	GUDCA	Glycoursodeoxycholic acid	Bile Acids	0.008	-0.00186488	-357.746
Euryarchaeota	CE(14:0)	Cholesteryl ester 14:0	Cholesteryl Esters	0.012	-0.00136887	120.989		Methanobrevibacter	Euryarchaeota	DG(16:0_18:2)	Diacylglyceride (16:0_18:2)	Diglycerides	0.016	-0.00149644	26.5174
Euryarchaeota	Cer(d16:1/22:0)	Ceramide (d16:1/22:0)	Ceramides	0.016	-0.0015614	138.806		Methanobrevibacter	Euryarchaeota	Cer(d18:1/20:0)	Ceramide (d18:1/20:0)	Ceramides	0.008	-0.00180621	-303.496
Proteobacteria	Cer(d16:1/20:0)	Ceramide (d16:1/20:0)	Ceramides	0	-0.00123004	193.395		Methanobrevibacter	Euryarchaeota	Cer(d18:1/18:0)	Ceramide (d18:1/18:0)	Ceramides	0.028	-0.00146834	-28.5186
Proteobacteria	Met	Methionine	Amino Acids	0.004	0.00149853	251.665		Methanobrevibacter	Euryarchaeota	Cer(d16:1/20:0)	Ceramide (d16:1/20:0)	Ceramides	0	-0.00219708	345.44
Firmicutes	TG(18:2_34:2)	Triacylglyceride (18:2_34:2)	Triglycerides	0.044	-0.000609635	264.761		Methanobrevibacter	Euryarchaeota	Cer(d16:1/22:0)	Ceramide (d16:1/22:0)	Ceramides	0.004	-0.00187964	167.097
Euryarchaeota	Cer(d16:1/20:0)	Ceramide (d16:1/20:0)	Ceramides	0.004	-0.00189961	298.67		Methanobrevibacter	Euryarchaeota	PC aa C40:5	Phosphatidyl-choline aa C40:5	Phosphatidyl-cholines	0.008	-0.00149354	93.9815
								Methanobrevibacter	Euryarchaeota	Cer(d16:1/24:0)	Ceramide (d16:1/24:0)	Ceramides	0	-0.00177069	-211.372
								Oscillibacter	Firmicutes	TG(18:3_34:0)	Triacylglyceride (18:3_34:0)	Triglycerides	0	-0.00169033	24.2601
								Oscillibacter	Firmicutes	TG(22:5_32:1)	Triacylglyceride (22:5_32:1)	Triglycerides	0.004	-0.00130765	29.7744
								Oscillibacter	Firmicutes	TG(18:2_32:1)	Triacylglyceride (18:2_32:1)	Triglycerides	0	-0.00150066	28.198
								Oscillibacter	Firmicutes	Cer(d18:0/24:1)	Dihydroceramide (d18:0/24:1)	Dihydroceramides	0.032	-0.00106255	28.2236
								Oscillibacter	Firmicutes	TG(16:1_38:5)	Triacylglyceride (16:1_38:5)	Triglycerides	0.004	-0.00150737	40.6011
								Oscillibacter	Firmicutes	TG(18:2_32:0)	Triacylglyceride (18:2_32:0)	Triglycerides	0	-0.00210377	26.0656
								Oscillibacter	Firmicutes	TG(16:1_34:1)	Triacylglyceride (16:1_34:1)	Triglycerides	0.008	-0.00143942	20.965
								Oscillibacter	Firmicutes	CE(14:0)	Cholesteryl ester 14:0	Cholesteryl Esters	0	-0.0014011	123.838
								Oscillibacter	Firmicutes	TG(18:3_32:0)	Triacylglyceride (18:3_32:0)	Triglycerides	0	-0.00198766	21.0744
								Oscillibacter	Firmicutes	TG(20:4_36:3)	Triacylglyceride (20:4_36:3)	Triglycerides	0.008	-0.00104881	20.1216
								Oscillibacter	Firmicutes	TG(18:1_38:5)	Triacylglyceride (18:1_38:5)	Triglycerides	0	-0.00153242	22.6888
								Oscillibacter	Firmicutes	TG(18:3_34:2)	Triacylglyceride (18:3_34:2)	Triglycerides	0.048	-0.00111058	38.3358
								Oscillibacter	Firmicutes	TG(14:0_34:3)	Triacylglyceride (14:0_34:3)	Triglycerides	0.016	-0.00138017	23.2495
								Oscillibacter	Firmicutes	TG(20:1_32:3)	Triacylglyceride (20:1_32:3)	Triglycerides	0.012	-0.00122117	-318.403
								Oscillibacter	Firmicutes	TG(20:0_32:3)	Triacylglyceride (20:0_32:3)	Triglycerides	0.004	-0.00144622	30.3139
								Oscillibacter	Firmicutes	CE(16:1)	Cholesteryl ester 16:1	Cholesteryl Esters	0.028	-0.00105504	81.487
								Oscillibacter	Firmicutes	TG(18:3_34:1)	Triacylglyceride (18:3_34:1)	Triglycerides	0.016	-0.0014042	23.6992
								Oscillibacter	Firmicutes	TG(20:3_34:1)	Triacylglyceride (20:3_34:1)	Triglycerides	0	-0.00187095	23.8314
								Oscillibacter	Firmicutes	Cer(d18:2/18:0)	Ceramide (d18:2/18:0)	Ceramides	0	-0.00151733	-51.7836
								Oscillibacter	Firmicutes	TG(22:5_34:1)	Triacylglyceride (22:5_34:1)	Triglycerides	0	-0.00163483	34.5031
								Oscillibacter	Firmicutes	TG(20:1_32:2)	Triacylglyceride (20:1_32:2)	Triglycerides	0	-0.00155	40.0487
								Oscillibacter	Firmicutes	Cer(d16:1/23:0)	Ceramide (d16:1/23:0)	Ceramides	0.028	-0.00105548	-31.651
								Oscillibacter	Firmicutes	TG(20:4_34:3)	Triacylglyceride (20:4_34:3)	Triglycerides	0	-0.00144155	30.3346
								Oscillibacter	Firmicutes	TG(16:1_32:2)	Triacylglyceride (16:1_32:2)	Triglycerides	0.036	-0.00121775	28.3468
								Oscillibacter	Firmicutes	TG(16:0_40:6)	Triacylglyceride (16:0_40:6)	Triglycerides	0.004	-0.00146707	26.6406
								Oscillibacter	Firmicutes	TG(16:0_36:5)	Triacylglyceride (16:0_36:5)	Triglycerides	0.028	-0.00132825	32.975
								Oscillibacter	Firmicutes	Asn	Asparagine	Amino Acids	0.04	0.00117914	24.9499
								Oscillibacter	Firmicutes	DG(16:0_18:1)	Diacylglyceride (16:0_18:1)	Diglycerides	0	-0.00178345	22.8946
								Oscillibacter	Firmicutes	TG(16:1_32:1)	Triacylglyceride (16:1_32:1)	Triglycerides	0.008	-0.00146954	20.1287
								Oscillibacter	Firmicutes	TG(18:3_32:1)	Triacylglyceride (18:3_32:1)	Triglycerides	0.02	-0.00126241	20.1514
								Oscillibacter	Firmicutes	Glu	Glutamic Acid	Amino Acids	0.004	-0.00170874	21.5299
								Oscillibacter	Firmicutes	TG(18:2_38:4)	Triacylglyceride (18:2_38:4)	Triglycerides	0.02	-0.00102506	24.75
								Oscillibacter	Firmicutes	TG(22:5_32:0)	Triacylglyceride (22:5_32:0)	Triglycerides	0	-0.00183317	23.6451
								Oscillibacter	Firmicutes	Arg	Arginine	Amino Acids	0.032	0.00117427	50.6484
								Oscillibacter	Firmicutes	TG(18:1_38:6)	Triacylglyceride (18:1_38:6)	Triglycerides	0.044	-0.00103698	34.2388
								Oscillibacter	Firmicutes	TG(20:3_34:3)	Triacylglyceride (20:3_34:3)	Triglycerides	0.008	-0.00153508	44.592
								Oscillibacter	Firmicutes	TG(16:0_38:6)	Triacylglyceride (16:0_38:6)	Triglycerides	0	-0.00190266	31.6661
								Oscillibacter	Firmicutes	TG(20:3_32:1)	Triacylglyceride (20:3_32:1)	Triglycerides	0.004	-0.00177023	24.8178
								Oscillibacter	Firmicutes	TG(16:0_36:3)	Triacylglyceride (16:0_36:3)	Triglycerides	0	-0.00142487	29.8679
								Oscillibacter	Firmicutes	TG(22:4_34:2)	Triacylglyceride (22:4_34:2)	Triglycerides	0	-0.00155665	24.6415
								Oscillibacter	Firmicutes	TG(20:0_32:4)	Triacylglyceride (20:0_32:4)	Triglycerides	0	-0.00127042	69.3755
								Oscillibacter	Firmicutes	TG(18:0_36:5)	Triacylglyceride (18:0_36:5)	Triglycerides	0.032	-0.00108906	57.6506
								Oscillibacter	Firmicutes	TG(16:0_40:8)	Triacylglyceride (16:0_40:8)	Triglycerides	0.032	-0.00135569	-271.491
								Oscillibacter	Firmicutes	TG(17:2_34:2)	Triacylglyceride (17:2_34:2)	Triglycerides	0.02	-0.00116837	63.8547
								Oscillibacter	Firmicutes	Hypoxanthine	Hypoxanthine	Nucleobases and Related	0.036	-0.00104189	63.3068
								Oscillibacter	Firmicutes	TG(20:3_32:0)	Triacylglyceride (20:3_32:0)	Triglycerides	0	-0.00220336	21.2324
								Oscillibacter	Firmicutes	TG(22:4_32:2)	Triacylglyceride (22:4_32:2)	Triglycerides	0	-0.00146432	110.615
								Oscillibacter	Firmicutes	SM C18:1	Sphingomyelin C18:1	Sphingomyelins	0.036	-0.00092306	-22.4877
								Oscillibacter	Firmicutes	TG(16:0_34:3)	Triacylglyceride (16:0_34:3)	Triglycerides	0	-0.00173376	31.0454
								Oscillibacter	Firmicutes	PC aa C32:2	Phosphatidyl-choline aa C32:2	Phosphatidyl-cholines	0.04	-0.00100764	68.2742
								Oscillibacter	Firmicutes	TG(18:0_36:4)	Triacylglyceride (18:0_36:4)	Triglycerides	0.036	-0.00107642	194.833
								Oscillibacter	Firmicutes	GLCAS	Glycolithocholic acid sulfate	Bile Acids	0	0.0021067	33.7449
								Oscillibacter	Firmicutes	PC aa C38:3	Phosphatidyl-choline aa C38:3	Phosphatidyl-cholines	0.004	-0.0015893	25.1678
								Oscillibacter	Firmicutes	TG(16:0_35:3)	Triacylglyceride (16:0_35:3)	Triglycerides	0.016	-0.00124805	22.8476
								Oscillibacter	Firmicutes	TG(22:4_32:0)	Triacylglyceride (22:4_32:0)	Triglycerides	0	-0.00233424	24.1715
								Oscillibacter	Firmicutes	TG(18:2_34:1)	Triacylglyceride (18:2_34:1)	Triglycerides	0.004	-0.00141992	30.0798
								Oscillibacter	Firmicutes	TG(18:0_36:3)	Triacylglyceride (18:0_36:3)	Triglycerides	0.044	-0.00105378	20.7115
								Oscillibacter	Firmicutes	TG(20:4_32:2)	Triacylglyceride (20:4_32:2)	Triglycerides	0	-0.00137375	20.4518
								Oscillibacter	Firmicutes	TG(18:2_38:5)	Triacylglyceride (18:2_38:5)	Triglycerides	0.012	-0.00114237	36.2849
								Oscillibacter	Firmicutes	TG(20:2_34:3)	Triacylglyceride (20:2_34:3)	Triglycerides	0.016	-0.00119632	140.038
								Oscillibacter	Firmicutes	CE(17:1)	Cholesteryl ester 17:1	Cholesteryl Esters	0.016	-0.00111101	36.1629
								Oscillibacter	Firmicutes	TG(18:1_34:2)	Triacylglyceride (18:1_34:2)	Triglycerides	0.008	-0.00138044	31.9816
								Oscillibacter	Firmicutes	TG(18:2_34:0)	Triacylglyceride (18:2_34:0)	Triglycerides	0.004	-0.00161338	27.1797
								Oscillibacter	Firmicutes	DG(18:1_18:2)	Diacylglyceride (18:1_18:2)	Diglycerides	0.044	-0.00112126	26.9914
								Oscillibacter	Firmicutes	TG(18:3_38:5)	Triacylglyceride (18:3_38:5)	Triglycerides	0.04	-0.00122051	23.2561
								Oscillibacter	Firmicutes	TG(16:0_38:7)	Triacylglyceride (16:0_38:7)	Triglycerides	0.012	-0.00128921	33.2716
								Oscillibacter	Firmicutes	TG(22:6_32:0)	Triacylglyceride (22:6_32:0)	Triglycerides	0	-0.00160586	69.5128
								Oscillibacter	Firmicutes	Cer(d18:1/23:0)	Ceramide (d18:1/23:0)	Ceramides	0.02	-0.00114109	-34.1464
								Oscillibacter	Firmicutes	Ser	Serine	Amino Acids	0	0.00168379	-23.9721
								Oscillibacter	Firmicutes	TG(18:0_34:3)	Triacylglyceride (18:0_34:3)	Triglycerides	0.004	-0.00146466	27.0482
								Oscillibacter	Firmicutes	TG(16:1_36:1)	Triacylglyceride (16:1_36:1)	Triglycerides	0.02	-0.00109772	23.5495
								Oscillibacter	Firmicutes	PC aa C32:1	Phosphatidyl-choline aa C32:1	Phosphatidyl-cholines	0.02	-0.00127371	106.821
								Oscillibacter	Firmicutes	DG(16:0_18:2)	Diacylglyceride (16:0_18:2)	Diglycerides	0	-0.00170772	30.2613
								Oscillibacter	Firmicutes	TG(20:2_32:1)	Triacylglyceride (20:2_32:1)	Triglycerides	0	-0.00176552	42.6949
								Oscillibacter	Firmicutes	Cer(d18:1/20:0)	Ceramide (d18:1/20:0)	Ceramides	0	-0.0018318	-307.797
								Oscillibacter	Firmicutes	TG(18:2_33:0)	Triacylglyceride (18:2_33:0)	Triglycerides	0.016	-0.00138772	20.8226
								Oscillibacter	Firmicutes	TG(16:0_38:4)	Triacylglyceride (16:0_38:4)	Triglycerides	0	-0.00199803	24.1345
								Oscillibacter	Firmicutes	Cer(d18:1/18:0)	Ceramide (d18:1/18:0)	Ceramides	0	-0.00144028	-27.9735
								Oscillibacter	Firmicutes	TG(20:5_34:0)	Triacylglyceride (20:5_34:0)	Triglycerides	0.016	-0.00127909	42.9996
								Oscillibacter	Firmicutes	TG(16:0_34:2)	Triacylglyceride (16:0_34:2)	Triglycerides	0	-0.00191076	22.8306
								Oscillibacter	Firmicutes	TG(20:2_34:2)	Triacylglyceride (20:2_34:2)	Triglycerides	0	-0.00164565	85.9372
								Oscillibacter	Firmicutes	TG(16:1_34:3)	Triacylglyceride (16:1_34:3)	Triglycerides	0.048	-0.00106006	-420.375
								Oscillibacter	Firmicutes	TG(20:3_34:2)	Triacylglyceride (20:3_34:2)	Triglycerides	0	-0.001862	30.3207
								Oscillibacter	Firmicutes	TG(22:5_34:2)	Triacylglyceride (22:5_34:2)	Triglycerides	0.004	-0.00160961	99.7632
								Oscillibacter	Firmicutes	Cer(d16:1/20:0)	Ceramide (d16:1/20:0)	Ceramides	0	-0.00155945	245.188
								Oscillibacter	Firmicutes	TG(16:0_38:3)	Triacylglyceride (16:0_38:3)	Triglycerides	0	-0.00174101	23.7172
								Oscillibacter	Firmicutes	TG(20:4_36:2)	Triacylglyceride (20:4_36:2)	Triglycerides	0.008	-0.001398	23.4188
								Oscillibacter	Firmicutes	TG(18:1_32:2)	Triacylglyceride (18:1_32:2)	Triglycerides	0.012	-0.00117916	23.8407
								Oscillibacter	Firmicutes	TG(20:1_34:2)	Triacylglyceride (20:1_34:2)	Triglycerides	0.004	-0.00132132	34.7879
								Oscillibacter	Firmicutes	lysoPC a C24:0	LysoPhosphatidyl-choline a C24:0	LysoPhosphatidyl-cholines	0.016	0.00124751	-20.9911
								Oscillibacter	Firmicutes	TG(17:1_34:2)	Triacylglyceride (17:1_34:2)	Triglycerides	0.02	-0.00109129	27.4639
								Oscillibacter	Firmicutes	TG(20:1_32:1)	Triacylglyceride (20:1_32:1)	Triglycerides	0.008	-0.00151664	24.944
								Oscillibacter	Firmicutes	TG(16:1_34:2)	Triacylglyceride (16:1_34:2)	Triglycerides	0.004	-0.00152009	44.5107
								Oscillibacter	Firmicutes	TG(16:0_34:4)	Triacylglyceride (16:0_34:4)	Triglycerides	0.012	-0.00145879	22.5082
								Oscillibacter	Firmicutes	TG(16:1_38:4)	Triacylglyceride (16:1_38:4)	Triglycerides	0.016	-0.00127766	40.8993
								Oscillibacter	Firmicutes	TG(16:0_40:7)	Triacylglyceride (16:0_40:7)	Triglycerides	0.016	-0.00137242	80.3356
								Oscillibacter	Firmicutes	TG(20:2_32:0)	Triacylglyceride (20:2_32:0)	Triglycerides	0	-0.0020971	26.7119
								Oscillibacter	Firmicutes	TG(20:4_34:2)	Triacylglyceride (20:4_34:2)	Triglycerides	0	-0.00165388	27.3812
								Oscillibacter	Firmicutes	PC aa C40:5	Phosphatidyl-choline aa C40:5	Phosphatidyl-cholines	0	-0.00173348	109.08
								Oscillibacter	Firmicutes	TG(16:0_36:4)	Triacylglyceride (16:0_36:4)	Triglycerides	0	-0.00137705	59.8749
								Oscillibacter	Firmicutes	PC aa C38:4	Phosphatidyl-choline aa C38:4	Phosphatidyl-cholines	0.044	-0.000989426	41.3669
								Oscillibacter	Firmicutes	TG(20:2_34:1)	Triacylglyceride (20:2_34:1)	Triglycerides	0	-0.0016111	30.6755
								Ruthenibacterium	Firmicutes	PC ae C36:1	Phosphatidyl-choline ae C36:1	Phosphatidyl-cholines	0.02	-0.00121068	21.264
								Ruthenibacterium	Firmicutes	PC ae C40:3	Phosphatidyl-choline ae C40:3	Phosphatidyl-cholines	0.048	-0.00139726	-42.0059
								Ruthenibacterium	Firmicutes	SM C24:1	Sphingomyelin C24:1	Sphingomyelins	0	-0.00155715	-70.4597
								Ruthenibacterium	Firmicutes	Hex2Cer(d18:1/24:0)	Dihexosylceramide (d18:1/24:0)	Dihexosylceramides	0.008	-0.00135466	-50.2295
								Ruthenibacterium	Firmicutes	TG(20:3_36:3)	Triacylglyceride (20:3_36:3)	Triglycerides	0.044	-0.0011951	31.9508
								Ruthenibacterium	Firmicutes	PC ae C40:2	Phosphatidyl-choline ae C40:2	Phosphatidyl-cholines	0.004	-0.00124471	-62.5183
								Ruthenibacterium	Firmicutes	Hex2Cer(d18:1/22:0)	Dihexosylceramide (d18:1/22:0)	Dihexosylceramides	0	-0.00116151	-67.0003
								Ruthenibacterium	Firmicutes	Cer(d18:2/22:0)	Ceramide (d18:2/22:0)	Ceramides	0.04	-0.00106978	-79.0908
								Ruthenibacterium	Firmicutes	SM C26:1	Sphingomyelin C26:1	Sphingomyelins	0.044	-0.00110663	-33.5528
								Ruthenibacterium	Firmicutes	SM (OH) C22:2	Hydroxysphingomyelin C22:2	Sphingomyelins	0	-0.00151446	-75.4536
								Ruthenibacterium	Firmicutes	Cer(d16:1/23:0)	Ceramide (d16:1/23:0)	Ceramides	0.044	-0.00102768	-30.8174
								Ruthenibacterium	Firmicutes	PC aa C34:3	Phosphatidyl-choline aa C34:3	Phosphatidyl-cholines	0.02	-0.00134406	-316.382
								Ruthenibacterium	Firmicutes	HexCer(d16:1/22:0)	Hexosylceramide (d16:1/22:0)	Hexosylceramides	0.016	-0.00142229	-358.928
								Ruthenibacterium	Firmicutes	Cer(d18:1/24:0)	Ceramide (d18:1/24:0)	Ceramides	0	-0.00153922	39.2596
								Ruthenibacterium	Firmicutes	PC ae C38:2	Phosphatidyl-choline ae C38:2	Phosphatidyl-cholines	0.024	-0.00127474	-174.571
								Ruthenibacterium	Firmicutes	PC aa C38:3	Phosphatidyl-choline aa C38:3	Phosphatidyl-cholines	0.02	-0.00132958	21.055
								Ruthenibacterium	Firmicutes	lysoPC a C18:1	LysoPhosphatidyl-choline a C18:1	LysoPhosphatidyl-cholines	0.04	-0.00110583	97.9017
								Ruthenibacterium	Firmicutes	PC aa C42:4	Phosphatidyl-choline aa C42:4	Phosphatidyl-cholines	0.028	-0.00109839	34.8487
								Ruthenibacterium	Firmicutes	3-IPA	Indolepropionic acid	Indoles and Derivatives	0	-0.00107281	35.1698
								Ruthenibacterium	Firmicutes	SM (OH) C24:1	Hydroxysphingomyelin C24:1	Sphingomyelins	0.016	-0.00135635	21.9565
								Ruthenibacterium	Firmicutes	GUDCA	Glycoursodeoxycholic acid	Bile Acids	0.008	0.0019006	364.599
								Ruthenibacterium	Firmicutes	HexCer(d16:1/24:0)	Hexosylceramide (d16:1/24:0)	Hexosylceramides	0	-0.00145131	-25.7916
								Ruthenibacterium	Firmicutes	SM C26:0	Sphingomyelin C26:0	Sphingomyelins	0.008	-0.00148514	29.4802
								Ruthenibacterium	Firmicutes	CE(16:0)	Cholesteryl ester 16:0	Cholesteryl Esters	0.036	-0.00108149	54.8674
								Ruthenibacterium	Firmicutes	Cer(d16:1/20:0)	Ceramide (d16:1/20:0)	Ceramides	0.004	-0.00141775	222.908
								Ruthenibacterium	Firmicutes	Cer(d16:1/22:0)	Ceramide (d16:1/22:0)	Ceramides	0	-0.00171367	152.342
								Ruthenibacterium	Firmicutes	DCA	Deoxycholic acid	Bile Acids	0.044	0.00178186	27.2329
								Ruthenibacterium	Firmicutes	PC aa C40:3	Phosphatidyl-choline aa C40:3	Phosphatidyl-cholines	0.04	-0.00130511	-23.3614
								Ruthenibacterium	Firmicutes	Cer(d16:1/24:0)	Ceramide (d16:1/24:0)	Ceramides	0	-0.00157455	-187.958

## Sheet: TableS4
Table S4. List of metabolites associated with mortality risk.
Metabolite	Metabolie class	Beta	P-value	Concordance
Sphingomyelin C26:0	Sphingomyelins	-0.558559	1.22e-05	0.738527
Cholesteryl ester 16:1	Cholesteryl Esters	0.312409	0.000397271	0.699471
Phosphatidyl-choline aa C32:2	Phosphatidyl-cholines	0.258565	0.00400709	0.695748
Dihydroceramide (d18:0/24:1)	Dihydroceramides	-0.409376	0.00440741	0.71026
Phosphatidyl-choline aa C32:1	Phosphatidyl-cholines	0.232932	0.0149636	0.700983
Asparagine	Amino Acids	-0.320201	0.0186222	0.686558
Triacylglyceride (18:0_34:3)	Triglycerides	0.25061	0.0272736	0.688478
Glycoursodeoxycholic acid	Bile Acids	0.215276	0.0304168	0.705403
Triacylglyceride (16:1_34:3)	Triglycerides	0.227687	0.0469941	0.691328
